# Supplementary material for: Electricity generation from carbon dioxide adsorption by spatially nanoconfined ion separation
Source: Nat Commun. 2024 Mar 26;15:2672. doi: 10.1038/s41467-024-47040-x (PMC10965935; doi:10.1038/s41467-024-47040-x)
Supplement: Supplementary file 5 — Source Data [file 41467_2024_47040_MOESM5_ESM.xlsx]

## Sheet: Figure 2c
Concentration (mg/mL)	Peak Voc (mV)	t1/2 (h)
1	90.37	3.47
3	117.3	4.21
5	145.7	5.41

## Sheet: Figure 2d
PEI grafting ratio	t1/2 (h)	Peak Voc (mV)
1.46	2.7	22.09
5.98	3.1	61.1
7.92	3.47	90.37
8.95	4.39	101.07

## Sheet: Figure 3c
V (mV)	Bubbled with CO2	Bubbled with N2
200	134.295	59.578
195	127.934	56.9442
190	121.65	54.555
185	115.455	52.5812
180	109.261	50.6356
175	103.125	48.6974
170	96.7552	45.7739
165	90.5	44.855
160	84.2245	42.9436
155	77.9449	41.0388
150	71.8721	39.1292
145	65.7636	37.2284
140	59.6811	35.3309
135	53.6187	36.4225
130	47.6041	31.514
125	41.5871	29.6378
120	35.5772	27.759
115	29.6013	25.9118
110	23.6369	23.3599
105	17.6745	22.1184
100	11.7155	20.2664
95	4.84055	18.4
90	-0.13264	16.9258
85	-5.06769	14.6307
80	-11.9875	12.7873
75	-17.8526	10.9167
70	-23.7812	9.04315
65	-29.6747	7.17727
60	-35.576	5.30937
55	-41.4568	3.44278
50	-47.3378	1.57642
45	-53.2099	-0.28283
40	-59.0945	-2.14803
35	-64.9405	-4.00969
30	-70.8109	-5.86497
25	-76.6595	-7.72375
20	-82.5245	-9.5805
15	-88.381	-11.435
10	-94.2279	-13.2921
5	-100.043	-15.1476
0	-106.063	-16.9976
-5	-112.037	-18.8487
-10	-118.007	-20.7046
-15	-123.952	-22.6111
-20	-129.905	-24.027
-25	-135.828	-26.1973
-30	-141.765	-28.1184
-35	-147.696	-30.0129
-40	-153.623	-31.9191
-45	-159.54	-33.7752
-50	-165.46	-34.6308
-55	-171.354	-37.5246
-60	-177.258	-39.3688
-65	-183.158	-41.2285
-70	-189.069	-43.0901
-75	-194.977	-44.9509
-80	-200.882	-46.8197
-85	-206.78	-48.6858
-90	-212.663	-50.5479
-95	-218.556	-52.4063
-100	-224.443	-54.2739
-105	-230.34	-56.1393
-110	-236.229	-57.9994
-115	-242.118	-59.8522
-120	-247.994	-61.7152
-125	-253.883	-63.5735
-130	-259.763	-65.4355
-135	-265.639	-67.2949
-140	-271.518	-69.1592
-145	-277.391	-71.0106
-150	-283.26	-72.868
-155	-289.145	-74.7284
-160	-295.015	-76.5879
-165	-300.9	-78.4358
-170	-306.779	-80.3064
-175	-312.659	-82.1577
-180	-318.549	-84.0009
-185	-324.414	-85.8655
-190	-330.278	-87.7302
-195	-336.155	-89.5815
-200	-342.03	-91.4454

## Sheet: Figure 3e
Time (ns)	Elec: Aga/h-BN-NH3+	vdW: Aga/h-BN-NH3+	Elec: Aga/HCO3-	vdW: Aga/HCO3-
0	0.41471	-11.2649	6.89259e-05	-6.61111e-05
100	-2.33734	-8.21174	0	0
200	-0.11991	-5.10715	0.01136	-0.00429
300	-2.1456	-10.1528	-0.01124	-0.0382
400	-4.32965	-9.14229	0.000782574	-0.00191
500	0.33754	-6.22663	0	0
600	-0.11332	-5.3176	0	0
700	-1.35363	-7.61918	0	0
800	0.04628	-23.5799	0	0
900	1.17435	-14.346	0	0
1000	0.7423	-16.7998	0	0
1100	1.59643	-13.2656	0	0
1200	-2.46745	-12.3968	0	0
1300	-2.08864	-17.7561	0	0
1400	-0.41019	-19.2443	8.2037e-05	-0.000147111
1500	-2.26263	-17.5084	0	0
1600	-0.56502	-20.3228	-2.1537e-05	-0.000218722
1700	4.82383	-11.6602	0	0
1800	0.10419	-20.6708	0.000784796	-0.00174
1900	1.05397	-9.71559	0	0
2000	1.84901	-15.2704	0	0
2100	-2.1847	-17.5574	0.00434	-0.01559
2200	-2.04905	-15.4781	0.07941	-0.28599
2300	-5.15472	-13.1313	0.00211	-0.00273
2400	1.76807	-16.2528	0.000196148	-0.00126
2500	0.39554	-13.0115	0.08861	-0.20154
2600	1.28234	-17.7329	0.00201	-0.00472
2700	-0.16439	-13.4872	0.00684	-0.03379
2800	-0.02852	-16.2619	-0.000658333	-0.0039
2900	-1.07451	-10.3609	0.00259	-0.00605
3000	4.10784	-5.96128	6.36111e-05	-0.000156889
3100	3.40607	-4.95123	0.00183	-0.00469
3200	2.91062	-6.95906	0.000214148	-0.000365722
3300	6.562	-9.58445	4.94444e-06	-0.000395444
3400	1.92193	-13.9485	0.02797	-0.15663
3500	2.11554	-7.31443	0.00115	-0.01259
3600	5.18526	-8.0863	0.12108	-0.46646
3700	5.16696	-5.04364	0.00127	-0.00406
3800	2.70996	-7.60035	0	0
3900	4.24177	-7.55557	0.00329	-0.00439
4000	3.9135	-8.2401	-1.48148e-06	-5.72222e-06
4100	4.56757	-5.79172	0	0
4200	5.34126	-12.9703	0	0
4300	-0.1341	-9.82049	-0.000242574	-0.00137
4400	4.80802	-12.1085	0.002	-0.00448
4500	5.01818	-10.1262	0.00403	-0.01515
4600	4.37413	-7.9321	0	0
4700	5.53751	-11.1445	0	0
4800	6.86949	-7.98977	0	0
4900	6.10648	-6.94301	-0.00491	-0.02167
5000	7.10652	-10.1944	-0.11126	-0.06309
5100	2.62487	-8.90061	-2.41296e-05	-0.00116
5200	2.465	-7.36425	0.000332556	-0.00477
5300	6.13378	-8.46067	0.00106	-0.00587
5400	-0.55398	-12.1756	-0.01291	-0.10573
5500	6.29636	-7.33629	0	0
5600	9.76652	-8.7271	0.01988	-0.11285
5700	0.81086	-2.50923	0.053	-0.09934
5800	-1.01502	-2.35	0.000161963	-0.000327889
5900	-0.32613	-1.14913	0	0
6000	0.02822	-0.29815	0	0
6100	0.0689	-1.16674	3.24074e-06	-9.30556e-05
6200	-0.09668	-0.96609	0	0
6300	0.05858	-0.79025	0	0
6400	-0.37961	-3.54508	0	0
6500	-0.45981	-3.21668	0	0
6600	-2.09249	-2.87038	0	0
6700	0.41867	-4.44243	0.00885	-0.01134
6800	-1.16252	-9.58171	0	0
6900	-4.56235	-6.21414	0	0
7000	2.34454	-5.10936	2.95e-05	-0.000122611
7100	0.0719	-0.66906	0	0
7200	-0.0984	-0.58319	0	0
7300	-0.00274	-0.18028	4.60926e-05	-0.01381
7400	0.00426	-0.04648	0.000135074	-0.000856056
7500	-0.43835	-1.31138	0.02079	-0.05716
7600	-3.91858	-5.205	0.00772	-0.04777
7700	-4.78301	-3.65033	-8.57407e-06	-5.00556e-05
7800	-7.18584	-4.98762	0.000234352	-0.00337
7900	-1.98268	-6.31664	-2.16296e-05	-0.00473
8000	-4.32599	-11.3297	0.000813889	-0.00932
8100	-13.3976	-10.2835	-4.60741e-05	-0.000131889
8200	-13.2193	-24.7796	9.98704e-05	-0.00128
8300	-11.8338	-25.0592	0.00867	-0.08137
8400	-5.7484	-24.2361	0	0
8500	-7.12939	-21.8991	0.000122481	-0.00127
8600	-12.1075	-23.3479	0.02191	-0.03814
8700	-9.21424	-16.0203	-0.23091	-0.167
8800	-12.3203	-23.7936	-0.43291	0.01627
8900	-11.5142	-17.4836	-0.58025	-0.22511
9000	-8.50465	-12.7609	-0.01701	-0.27475
9100	-9.77099	-14.5685	-0.78509	0.33986
9200	-17.0212	-22.782	-0.11259	-0.36776
9300	-17.7576	-22.2209	-0.00454	-0.01788
9400	-11.1724	-15.8989	-0.07533	-0.19714
9500	-13.3504	-14.4436	-0.75883	0.35181
9600	-16.5356	-22.4484	0.00546	-0.44911
9700	-12.6398	-21.2795	0.1478	-0.13021
9800	-6.62973	-19.7949	0.00213	-0.00386
9900	-10.3458	-21.5423	0.00408	-0.0155
10000	-7.34355	-16.6136	2.87037e-06	-6.16667e-06
10100	-8.56335	-17.3906	0.15181	-0.19472
10200	-7.03452	-11.8942	0.00127	-0.03062
10300	-5.70975	-19.0131	0.00777	-0.04255
10400	-10.1285	-17.171	-0.02865	-0.28015
10500	-12.4501	-21.7451	0.00713	-0.07798
10600	-16.9616	-26.2282	-0.0003205	-0.01072
10700	-5.63922	-20.6726	0.00825	-0.01395
10800	-10.3	-19.5995	-0.000168796	-0.01928
10900	-9.67303	-20.1578	0.000861611	-0.02646
11000	-10.6105	-19.3313	-1.65556e-05	-0.000206833
11100	-3.03444	-17.2149	-7.03704e-07	-4.55556e-06
11200	-4.40913	-12.2991	-0.01538	-0.11104
11300	-17.0262	-16.0231	0.00432	-0.01779
11400	-16.2479	-11.7475	0.03726	-0.0442
11500	-8.8539	-14.0188	0.000141722	-0.00152
11600	-12.263	-17.9354	0	0
11700	-13.8781	-14.8824	-0.0053	-0.03972
11800	-14.1592	-12.3465	0.01439	-0.07145
11900	-14.3329	-14.0471	-0.07356	-0.28175
12000	-13.7641	-16.0663	-0.47777	-0.53107
12100	-8.11908	-7.80003	-0.30982	-0.51566
12200	-16.841	-22.8848	-0.57283	-0.18876
12300	-21.522	-22.8236	-0.61795	-0.26834
12400	-17.583	-26.5253	-0.10165	-0.3418
12500	-12.3293	-21.4004	-1.10779	0.44952
12600	-5.19417	-15.0878	-0.6619	0.33869
12700	-9.25079	-8.46308	-0.76915	-0.20225
12800	-6.47381	-10.9331	-0.78543	0.13618
12900	-10.0183	-10.0268	-0.40642	-0.19554
13000	-4.74995	-9.93512	-0.57391	-0.39577
13100	-2.52023	-2.81519	-0.50646	-0.24785
13200	-3.97159	-9.17444	-0.18411	-0.55011
13300	-3.60068	-8.54426	-0.0139	-0.22694
13400	-2.0236	-6.78429	0.00147	-0.03773
13500	-1.55016	-2.56633	0.00176	-0.01204
13600	-0.000596	-0.00226	0.00996	-0.0274
13700	0.19884	-0.43697	0.01329	-0.30039
13800	-0.00122	-0.00722	0.02579	-0.08577
13900	0.49562	-3.81167	-3.91852e-05	-0.000452889
14000	0.25683	-5.58669	-0.04658	-0.45172
14100	-0.16892	-0.4691	0.03056	-0.02847
14200	-0.49068	-0.71388	0.000170944	-0.00198
14300	0.03614	-0.63452	0.000780981	-0.00502
14400	0.05921	-0.19709	-0.00743	-0.08927
14500	0.00174	-0.02757	2.65926e-05	-3.08333e-05
14600	0.05755	-0.53649	-2.25185e-05	-6.27222e-05
14700	0.0982	-0.59227	0.06786	-0.21995
14800	-0.0477	-0.32551	0.000784519	-0.00124
14900	0.40591	-3.78422	-0.66318	-0.28444
15000	-0.33514	-2.20226	-0.89919	0.11212
15100	-0.48833	-3.11224	-0.73044	0.17434
15200	-1.84293	-6.97863	-0.47707	-0.33275
15300	-2.89088	-9.36687	0.01505	-0.13093
15400	-4.45522	-8.19761	0.00457	-0.08601
15500	-5.2834	-9.76382	0.00677	-0.00481
15600	-3.70392	-12.8512	-0.07185	-0.15628
15700	-8.71909	-8.98292	-0.09844	-0.21215
15800	-7.72856	-9.17906	0.01279	-0.02663
15900	-10.5534	-11.1081	0.20805	-0.11345
16000	-11.0301	-15.0384	-0.02008	-0.03548
16100	-9.14741	-11.7083	0.00968	-0.01676
16200	-5.61321	-9.75793	0.01272	-0.29151
16300	-7.88177	-12.1946	-0.33663	-0.40215
16400	-5.21073	-8.29129	0.02948	-0.08166
16500	-3.81245	-8.96932	0.02136	-0.07445
16600	-9.26897	-7.90317	0.06421	-0.13292
16700	-6.67462	-9.08901	0.000773148	-0.00212
16800	-11.7919	-12.96	3.61296e-05	-0.000282944
16900	-8.1584	-9.69106	0.09772	-0.05966
17000	-5.27917	-8.29981	0.0014	-0.00284
17100	-6.63744	-10.2981	-0.000348537	-0.00276
17200	-11.2211	-13.9529	0.01338	-0.07537
17300	-8.82362	-11.4962	-0.31982	-0.24497
17400	-8.76589	-11.3652	0.01468	-0.05292
17500	-13.2493	-9.72273	-0.04737	-0.06939
17600	-10.2908	-10.5819	0.18042	-0.16556
17700	-10.4453	-10.731	0.0046	-0.00588
17800	-10.6909	-11.3658	-0.01431	-0.11928
17900	-5.32238	-10.1912	0.05108	-0.19262
18000	-7.89497	-10.9401	0.00694	-0.07548
18100	-9.24357	-11.0919	-0.51808	-0.23426
18200	-6.92399	-12.1639	0.18344	-0.09609
18300	-6.49183	-12.3685	0.00127	-0.01395
18400	-11.5284	-14.2693	0.00376	-0.02164
18500	-10.2547	-16.1123	0.00351	-0.00509
18600	-17.7353	-19.4211	0.17498	-0.07073
18700	-18.2872	-16.0152	1.22222e-06	-2.72222e-06
18800	-16.5594	-16.6312	0	0
18900	-19.3047	-13.7992	0	0
19000	-20.352	-17.4742	0	0
19100	-19.0895	-18.9877	-0.000696296	-0.00259
19200	-18.5098	-19.7024	0.06398	-0.12817
19300	-18.0032	-22.9937	-0.16045	-0.43927
19400	-21.3681	-21.1301	-0.42532	0.14605
19500	-14.3481	-20.0933	-0.18584	-0.54585
19600	-17.5681	-23.2302	0.07855	-0.06032
19700	-16.1002	-19.5285	-0.06245	-0.49001
19800	-13.1904	-16.0862	0.05971	-0.15757
19900	-18.5858	-18.9468	0.11676	-0.2103
20000	-15.9031	-20.131	0.08525	-0.15035
20100	-18.6944	-22.4392	0.01591	-0.07088
20200	-16.4504	-22.4126	0.0074	-0.0317
20300	-15.9436	-24.8361	0.06991	-0.0894
20400	-14.3171	-18.1663	0.02374	-0.02562
20500	-5.60728	-21.5714	-0.05062	-0.3077
20600	-10.5544	-18.5217	-0.38393	-0.49269
20700	-16.6297	-20.6544	-0.98487	-0.88924
20800	-18.5301	-21.628	-0.69552	-0.12869
20900	-15.9428	-22.6712	-0.16875	-0.64765
21000	-20.3247	-23.7197	-0.74851	0.7407
21100	-18.9671	-20.6318	0.01371	-0.05379
21200	-20.5086	-21.2563	-0.80421	0.31417
21300	-15.7114	-20.5512	-0.72032	-0.32804
21400	-14.1763	-27.8859	-0.79593	-0.46628
21500	-17.0873	-28.091	-0.90719	-0.41711
21600	-22.6099	-27.3471	-0.68364	-0.72631
21700	-18.8462	-24.9164	-0.62891	0.07756
21800	-15.5971	-25.418	-0.80674	0.10657
21900	-20.5216	-24.2158	-0.6498	-0.21424
22000	-19.3738	-32.6538	-0.78943	-0.2484
22100	-21.0172	-26.4493	-0.65757	0.05182
22200	-13.4759	-24.8048	-0.89892	-0.62923
22300	-16.1391	-27.639	-1.22716	-0.42486
22400	-26.1702	-27.543	-1.37604	-1.02498
22500	-26.2142	-32.9147	-1.40511	-0.14621
22600	-23.8888	-38.7174	-1.52602	-0.45182
22700	-19.2749	-35.4553	-1.35489	-1.36578
22800	-23.7569	-29.4058	-2.21647	-0.34776
22900	-18.5784	-35.8891	-2.02832	-1.20378
23000	-20.2942	-30.5836	-1.49717	-0.15867
23100	-15.7747	-27.4917	-1.26644	-0.46118
23200	-24.4604	-33.6221	-1.05302	-0.39204
23300	-19.773	-36.1456	0.0909	-0.34913
23400	-25.6689	-21.6921	-0.40332	-0.01506
23500	-19.4462	-30.5642	-0.43672	0.11811
23600	-15.7821	-26.9105	0.09336	-0.19863
23700	-12.5153	-27.7536	-0.00048363	-0.20332
23800	-14.2809	-35.7874	0.06093	-0.20683
23900	-25.2724	-30.9128	-0.18486	-0.22125
24000	-12.5046	-39.5595	-0.95568	0.21788
24100	-19.7277	-41.2395	-1.01977	-0.20634
24200	-26.9894	-36.2798	-0.4272	-0.35793
24300	-24.7759	-35.8123	-0.06991	-0.17051
24400	-27.9974	-44.9256	-0.7785	-0.39482
24500	-27.9729	-38.1955	0.16245	-0.26348
24600	-24.6001	-40.3894	-0.0622	-0.32113
24700	-19.7651	-36.1674	-0.13921	-0.63626
24800	-27.1147	-38.6672	-0.44868	-0.51458
24900	-31.5191	-39.3574	-0.8944	-0.24907
25000	-25.7222	-37.2733	-0.49929	-0.58107
25100	-21.3376	-40.261	-1.62353	-0.5525
25200	-18.9304	-41.7411	-1.50332	-0.01059
25300	-11.313	-40.2711	-0.89173	-0.53035
25400	-9.9162	-42.4753	-0.76112	-0.53982
25500	-10.8518	-41.4054	-0.8411	-0.14503
25600	-9.50112	-38.6907	-0.33367	-0.57952

## Sheet: Figure 3f
Time (h)	Simulated positive ions	Simulated negative ions
3	--	2.13
8	--	2.49
12	8.32e-07	3.27
24	2.1e-06	4.82
48	3.77e-06	8.35
96	8.79e-06	15.78

## Sheet: Figure 4b
External resistance (MΩ)	Energy density ()
0.1	15.72
0.2	21.5
0.5	23.9
1	23.13
2	21.34
5	12.32
10	2.47
